# Supplementary material for: Impedance Spectroscopy Study of Charge Transfer in the Bulk and Across the Interface in Networked SnO2/Ga2O3 Core–Shell Nanobelts in Ambient Air
Source: Sensors (Basel). 2024 Sep 24;24(19):6173. doi: 10.3390/s24196173 (PMC11478478; doi:10.3390/s24196173)
Supplement: Supplementary file 1 [file sensors-24-06173-s001.zip]

Archive with 1 entries (1 files):
- sensors-3166470-supplementary.pdf
